# Supplementary material for: Evolutionarily diverse caveolins share a common structural framework built around amphipathic disks
Source: J Cell Biol. 2025 Aug 7;224(9):e202411175. doi: 10.1083/jcb.202411175 (PMC12330381; doi:10.1083/jcb.202411175)
Supplement: Data S1 — shows source genomes, annotated proteins, and inferred ALG identities used to infer the ancestral caveolin–ALG relationships (related to Fig 1). [file jcb_202411175_datas1.xlsx]

## Sheet: caveolins
Species	Common Name	Locus Name	Uniprot Accession	Protein Accession	Other Accession	Intron Number	Scaffold Accession	Scaffold Common Name	Genome URL	ALG	Notes	Genome Accession	Genome String
Ephydatia muelleri	freshwater sponge				Em0021g891a	1	EMU21:7,089,648-7,090,548	Chr21	https://spaces.facsci.ualberta.ca/ephybase/	N/O2		Kenny et al. 2020	Ephydatia muelleri (Kenny et al. 2020),
Ephydatia muelleri	freshwater sponge				Em0021g893a	2	EMU21:7,101,683-7,108,893	Chr21	https://spaces.facsci.ualberta.ca/ephybase/	N/O2		Kenny et al. 2020	Ephydatia muelleri (Kenny et al. 2020),
Holothuria leucospilota	sea cucumber	Caveolin-1			KAJ8020606.1	1	CM055982.1:19,547,458 - 19,549,617	Chr22	https://www.ncbi.nlm.nih.gov/gdv/browser/genome/?id=GCA_029531755.1	J1		GCA_029531755.1	Holothuria leucospilota (GCA_029531755.1),
Holothuria leucospilota	sea cucumber	Caveolin-1			KAJ8022872.1	2	CM055980.1:29,053,820 - 29,069,320	Chr20	https://www.ncbi.nlm.nih.gov/gdv/browser/genome/?id=GCA_029531755.1	Qa/Qb/Qc/Qd		GCA_029531755.1	Holothuria leucospilota (GCA_029531755.1),
Holothuria leucospilota	sea cucumber	Caveolin-1			KAJ8040503.1	1	CM055966.1:36,329,598 - 36,331,685	Chr6	https://www.ncbi.nlm.nih.gov/gdv/browser/genome/?id=GCA_029531755.1	L		GCA_029531755.1	Holothuria leucospilota (GCA_029531755.1),
Holothuria leucospilota	sea cucumber	Caveolin-1			KAJ8046320.1	3	CM055962.1:12,597,214 - 12,622,177	Chr2	https://www.ncbi.nlm.nih.gov/gdv/browser/genome/?id=GCA_029531755.1	Ea/Eb		GCA_029531755.1	Holothuria leucospilota (GCA_029531755.1),
Rhopilema esculentum	flame jellyfish	p-value 0.041			mRNA.RE09331	37	RES8:6,631,989-6,681,578	EMU8	https://academic.oup.com/gigascience/article/9/4/giaa036/5823175	A2/N	Not a real caveolin	Li et al. 2020	Rhopilema esculentum (Li et al. 2020),
Gallus gallus	chicken	cav-2			NP_001007087.2	2	NC_052532.1	Chr1	https://www.ncbi.nlm.nih.gov/gdv/browser/genome/?id=GCF_016699485.2	Ea/Eb portion of mega chromosome		GCF_016699485.2	Gallus gallus (GCF_016699485.2),
Gallus gallus	chicken	cav-1			NP_001099134.2	2	NC_052532.1	Chr1	https://www.ncbi.nlm.nih.gov/gdv/browser/genome/?id=GCF_016699485.2	Ea/Eb portion of mega chromosome		GCF_016699485.2	Gallus gallus (GCF_016699485.2),
Homo sapiens	chicken	cav-1			NP_001166366.1	1	NC_000007.14	Chr7	https://www.ncbi.nlm.nih.gov/gdv/browser/genome/?id=GCF_000001405.40	Ea/Eb/B1/G/B2		GCF_000001405.40	Homo sapiens (GCF_000001405.40),
Homo sapiens	chicken	cav-2 isoform a			NP_001224.1	1	NC_000007.14	Chr7	https://www.ncbi.nlm.nih.gov/gdv/browser/genome/?id=GCF_000001405.40	Ea/Eb/B1/G/B2		GCF_000001405.40	Homo sapiens (GCF_000001405.40),
Homo sapiens	chicken	cav-3			NP_203123.1	1	NC_000003.12	Chr3	https://www.ncbi.nlm.nih.gov/gdv/browser/genome/?id=GCF_000001405.40	Ea/Eb/B1/G/B2		GCF_000001405.40	Homo sapiens (GCF_000001405.40),
Gallus gallus	chicken	cav-3			NP_989701.2	1	NC_052543.1	Chr12	https://www.ncbi.nlm.nih.gov/gdv/browser/genome/?id=GCF_016699485.2	Ea/Eb		GCF_016699485.2	Gallus gallus (GCF_016699485.2),
Nematostella vectensis	the Sanger genome	caveolin-3			XP_001625439.2	1	NC_064043.1:4,155,101 - 4,166,728	Chr10	https://www.ncbi.nlm.nih.gov/gdv/browser/genome/?id=GCF_932526225.1	F/Eb/Qb		GCF_932526225.1	Nematostella vectensis (GCF_932526225.1),
Nematostella vectensis	the Sanger genome	caveolin-3			XP_001633849.3	1	NC_064043.1:9,307,290 - 9,309,336	Chr10	https://www.ncbi.nlm.nih.gov/gdv/browser/genome/?id=GCF_932526225.1	F/Eb/Qb		GCF_932526225.1	Nematostella vectensis (GCF_932526225.1),
Salpingoeca rosetta	salpingoeca choanoflagellate		F2U793		XP_004994814.1	1	SRO10:1,813,104-1,814,862	SRO10	https://www.nature.com/articles/s41586-023-05936-6	Unknown		Schultz et al 2023	Salpingoeca rosetta (Schultz et al 2023),
Biomphalaria glabrata	bloodfluke planorb (snail)				XP_013092506.1	1	NC_074714.1	Chr4	https://www.ncbi.nlm.nih.gov/gdv/browser/genome/?id=GCF_947242115.1	E		GCF_947242115.1	Biomphalaria glabrata (GCF_947242115.1),
Pomacea canaliculata	channeled apple snail	caveolin-3-like or cav-1-like			XP_025107289.1	1	NC_037598.1	LG9	https://www.ncbi.nlm.nih.gov/gdv/browser/genome/?id=GCF_003073045.1	Ea/Eb		GCF_003073045.1	Pomacea canaliculata (GCF_003073045.1),
Pomacea canaliculata	channeled apple snail	caveolin-3-like or cav-1-like			XP_025108197.1	3	NC_037598.1	LG9	https://www.ncbi.nlm.nih.gov/gdv/browser/genome/?id=GCF_003073045.1	Ea/Eb		GCF_003073045.1	Pomacea canaliculata (GCF_003073045.1),
Acropora millepora	staghorn coral	caveolin-3-like			XP_029191350.1	1	NC_058070.1	Chr5	https://www.ncbi.nlm.nih.gov/gdv/browser/genome/?id=GCF_013753865.1	F/Eb/Qb		GCF_013753865.1	Acropora millepora (GCF_013753865.1),
Petromyzon marinus	sea lamprey	caveolin 2			XP_032819263.1	3	NC_046098.1:7,243,586 - 7,270,310	Chr30	https://www.ncbi.nlm.nih.gov/gdv/browser/genome/?id=GCF_010993605.1	Ea/Eb		GCF_010993605.1	Petromyzon marinus (GCF_010993605.1),
Petromyzon marinus	sea lamprey	caveolin 1			XP_032819264.1	2	NC_046098.1:7,270,969 - 7,296,667	Chr30	https://www.ncbi.nlm.nih.gov/gdv/browser/genome/?id=GCF_010993605.1	Ea/Eb		GCF_010993605.1	Petromyzon marinus (GCF_010993605.1),
Petromyzon marinus	sea lamprey	caveolin-3-like			XP_032827408.1	1	NC_046114.1:2,163,500 - 2,168,015	Chr46	https://www.ncbi.nlm.nih.gov/gdv/browser/genome/?id=GCF_010993605.1	Ea/Eb		GCF_010993605.1	Petromyzon marinus (GCF_010993605.1),
Petromyzon marinus	sea lamprey	caveolin-3-like			XP_032827409.1	1	NC_046114.1:2,189,103 - 2,194,074	Chr46	https://www.ncbi.nlm.nih.gov/gdv/browser/genome/?id=GCF_010993605.1	Ea/Eb		GCF_010993605.1	Petromyzon marinus (GCF_010993605.1),
Petromyzon marinus	sea lamprey	caveolin-1-like			XP_032827412.1	2	NC_046114.1:4,745,578 - 4,775,841	Chr46	https://www.ncbi.nlm.nih.gov/gdv/browser/genome/?id=GCF_010993605.1	Ea/Eb		GCF_010993605.1	Petromyzon marinus (GCF_010993605.1),
Asterias rubens	European starfish	caveolin-1-like			XP_033630427.1	3	NC_047068.1:16,152,311 - 16,157,168	Chr7	https://www.ncbi.nlm.nih.gov/gdv/browser/genome/?id=GCF_902459465.1	H		GCF_902459465.1	Asterias rubens (GCF_902459465.1),
Asterias rubens	European starfish	caveolin-3-like			XP_033636910.1	4	NC_047073.1:9,711,439 - 9,721,148	Chr12	https://www.ncbi.nlm.nih.gov/gdv/browser/genome/?id=GCF_902459465.1	L		GCF_902459465.1	Asterias rubens (GCF_902459465.1),
Pecten maximus	a scallop	cav-3-like			XP_033740634.1	1	NC_047019.1	Chr5	https://www.ncbi.nlm.nih.gov/gdv/browser/genome/?id=GCF_902652985.1	K/O2		GCF_902652985.1	Pecten maximus (GCF_902652985.1),
Pecten maximus	a scallop	cav-1-like			XP_033745936.1	1	NC_047021.1	Chr7	https://www.ncbi.nlm.nih.gov/gdv/browser/genome/?id=GCF_902652985.1	E		GCF_902652985.1	Pecten maximus (GCF_902652985.1),
Branchiostoma floridae	amphioxus	cav-a	BW807213		XP_035680487.1	1	NC_049984.1	Chr6	https://www.ncbi.nlm.nih.gov/gdv/browser/genome/?id=GCF_000003815.2	D		GCF_000003815.2	Branchiostoma floridae (GCF_000003815.2),
Branchiostoma floridae	amphioxus	cav-b	BI386135	MYGNTVTSSNTMATEIPSEFGLDMDERDPNDINGHTKVLFEDVFAEPEGTHSADGVWRWSFKCYNGSKSCCYKTLTYICALPIACCWGCEFACLSFCQIWAMVPCIKTCNITLASVKKVWGSAVHTCLDPCNESCGLCLSSIKITQQSA	XP_035680488.1	1	NC_049984.1	Chr6	https://www.ncbi.nlm.nih.gov/gdv/browser/genome/?id=GCF_000003815.2	D		GCF_000003815.2	Branchiostoma floridae (GCF_000003815.2),
Branchiostoma floridae	amphioxus	cav-c (caveolin-3-like)	CF919476	MRGTEPSEFRFESSTGEHHKTPSPSSSHGNETRMHMDYPEPPSPRDPKGINDHVKVTFDEIIAEPESAYSYDQVWDVSKRTYKGTKSWCYRILSFCCAVPLAFFWGLYFGCLACVQIWCVVPCVKGYVINLHCYGKIWALFLSTFVDPCFESIGRMFSGIKFTARKETIA	XP_035693613.1	1	NC_049990.1:14,699,067 - 14,708,514	Chr12	https://www.ncbi.nlm.nih.gov/gdv/browser/genome/?id=GCF_000003815.2	N		GCF_000003815.2	Branchiostoma floridae (GCF_000003815.2),
Branchiostoma floridae	amphioxus	caveolin-2-like			XP_035698192.1	3	NC_049992.1:18,819,911 - 18,822,874	Chr14	https://www.ncbi.nlm.nih.gov/gdv/browser/genome/?id=GCF_000003815.2	P/R		GCF_000003815.2	Branchiostoma floridae (GCF_000003815.2),
Lytechinus variegatus	urchin	caveolin-1-like			XP_041454781.1	3	NC_054741.1	Chr2	https://www.ncbi.nlm.nih.gov/gdv/browser/genome/?id=GCF_018143015.1	D,G		GCF_018143015.1	Lytechinus variegatus (GCF_018143015.1),
Lytechinus variegatus	urchin	caveolin-3-like			XP_041460678.1	2	NC_054742.1	Chr3	https://www.ncbi.nlm.nih.gov/gdv/browser/genome/?id=GCF_018143015.1	Ea/B2/C2		GCF_018143015.1	Lytechinus variegatus (GCF_018143015.1),
Lytechinus variegatus	urchin	caveolin-1-like isoform X2			XP_041469030.1	3	NC_054740.1	Chr1	https://www.ncbi.nlm.nih.gov/gdv/browser/genome/?id=GCF_018143015.1	F,J1,B3		GCF_018143015.1	Lytechinus variegatus (GCF_018143015.1),
Lytechinus variegatus	urchin	cav-3-like			XP_041476235.1	3	NC_054750.1	Chr11	https://www.ncbi.nlm.nih.gov/gdv/browser/genome/?id=GCF_018143015.1	L		GCF_018143015.1	Lytechinus variegatus (GCF_018143015.1),
Mercenaria mercenaria	quahog	caveolin-3-like isoform X2			XP_045164732.2	1	NC_069373.1:37,068,833 - 37,082,395	Chr13	https://www.ncbi.nlm.nih.gov/gdv/browser/genome/?id=GCF_021730395.1	Ea/Eb		GCF_021730395.1	Mercenaria mercenaria (GCF_021730395.1),
Mercenaria mercenaria	quahog	caveolin-3-like isoform X1			XP_045174338.2	2	NC_069377.1:32,053,512 - 32,066,793	Chr17	https://www.ncbi.nlm.nih.gov/gdv/browser/genome/?id=GCF_021730395.1	R/O1		GCF_021730395.1	Mercenaria mercenaria (GCF_021730395.1),
Patella vulgata	common limpet	caveolin-1-like			XP_050413640.1	1	NC_065885.2	Chr7	https://www.ncbi.nlm.nih.gov/gdv/browser/genome/?id=GCF_932274485.2	Ea/Eb/P		GCF_932274485.2	Patella vulgata (GCF_932274485.2),
Patella vulgata	common limpet	caveolin-1-like			XP_050414695.1	1	NC_065885.2	Chr7	https://www.ncbi.nlm.nih.gov/gdv/browser/genome/?id=GCF_932274485.2	Ea/Eb/P		GCF_932274485.2	Patella vulgata (GCF_932274485.2),
Patella vulgata	common limpet	caveolin-1-like			XP_050414932.1	1	NC_065885.2	Chr7	https://www.ncbi.nlm.nih.gov/gdv/browser/genome/?id=GCF_932274485.2	Ea/Eb/P		GCF_932274485.2	Patella vulgata (GCF_932274485.2),
Dreissena polymorpha	mussel	caveolin-1-like			XP_052234244.1	1	NC_068363.1	chr9	https://www.ncbi.nlm.nih.gov/gdv/browser/genome/?id=GCF_020536995.1	D		GCF_020536995.1	Dreissena polymorpha (GCF_020536995.1),
Dreissena polymorpha	mussel	caveolin-1-like isoform X2			XP_052249606.1	2	NC_068355.1	chr1	https://www.ncbi.nlm.nih.gov/gdv/browser/genome/?id=GCF_020536995.1	Eb/O1/Ea/R/G		GCF_020536995.1	Dreissena polymorpha (GCF_020536995.1),
Dreissena polymorpha	mussel	caveolin-3-like isoform X3			XP_052250592.1	1	NC_068355.1	chr1	https://www.ncbi.nlm.nih.gov/gdv/browser/genome/?id=GCF_020536995.1	Eb/O1/Ea/R/G		GCF_020536995.1	Dreissena polymorpha (GCF_020536995.1),
Mya arenaria	soft-shell clam	caveolin-3-like isoform X1			XP_052778958.1	3	NC_069135.1	Chr14	https://www.ncbi.nlm.nih.gov/gdv/browser/genome/?id=GCF_026914265.1	Ea/Eb		GCF_026914265.1	Mya arenaria (GCF_026914265.1),
Mya arenaria	soft-shell clam	caveolin-1-like			XP_052780907.1	2	NC_069135.1	Chr14	https://www.ncbi.nlm.nih.gov/gdv/browser/genome/?id=GCF_026914265.1	Ea/Eb		GCF_026914265.1	Mya arenaria (GCF_026914265.1),
Mya arenaria	soft-shell clam	cav-3-like			XP_052784964.1	1	NC_069136.1:20,643,364 - 20,645,320	Chr15	https://www.ncbi.nlm.nih.gov/gdv/browser/genome/?id=GCF_026914265.1	N		GCF_026914265.1	Mya arenaria (GCF_026914265.1),
Mya arenaria	soft-shell clam				XP_052788808.1	0	NC_069138.1:48,756,993 - 48,757,780	Chr17	https://www.ncbi.nlm.nih.gov/gdv/browser/genome/?id=GCF_026914265.1	M		GCF_026914265.1	Mya arenaria (GCF_026914265.1),
Mya arenaria	soft-shell clam	cav-3-like			XP_052815466.1	1	NC_069129.1	Chr8	https://www.ncbi.nlm.nih.gov/gdv/browser/genome/?id=GCF_026914265.1	D		GCF_026914265.1	Mya arenaria (GCF_026914265.1),
Mya arenaria	soft-shell clam	caveolin-1-like			XP_052820174.1	1	NC_069130.1:40,596,201 - 40,598,391	Chr9	https://www.ncbi.nlm.nih.gov/gdv/browser/genome/?id=GCF_026914265.1	P		GCF_026914265.1	Mya arenaria (GCF_026914265.1),
Mya arenaria	soft-shell clam	caveolin-1-like			XP_052820175.1	1	NC_069130.1:40,602,694 - 40,604,881	Chr9	https://www.ncbi.nlm.nih.gov/gdv/browser/genome/?id=GCF_026914265.1	P		GCF_026914265.1	Mya arenaria (GCF_026914265.1),
Mercenaria mercenaria	quahog	caveolin-1-like			XP_053377544.1	1	NC_069373.1:37,043,138 - 37,047,275	Chr13	https://www.ncbi.nlm.nih.gov/gdv/browser/genome/?id=GCF_021730395.1	Ea/Eb		GCF_021730395.1	Mercenaria mercenaria (GCF_021730395.1),
Mercenaria mercenaria	quahog	caveolin-1-like			XP_053396032.1	1	NC_069364.1:13,914,251 - 13,917,431	Chr4	https://www.ncbi.nlm.nih.gov/gdv/browser/genome/?id=GCF_021730395.1	K/O2		GCF_021730395.1	Mercenaria mercenaria (GCF_021730395.1),
Lytechinus pictus	painted urchin	caveolin-3-like			XP_054752263.1	2	NC_067096.1:82,414,096 - 82,420,966	Chr3	https://www.ncbi.nlm.nih.gov/gdv/browser/genome/?id=GCF_015342785.2	Ea/Eb/B2/C2		GCF_015342785.2	Lytechinus pictus (GCF_015342785.2),
Lytechinus pictus	painted urchin	caveolin-3-like			XP_054764459.1	2	NC_067095.1:26,568,173 - 26,570,428	Chr2	https://www.ncbi.nlm.nih.gov/gdv/browser/genome/?id=GCF_015342785.2	D(Robertsonian fusion other arm is G)		GCF_015342785.2	Lytechinus pictus (GCF_015342785.2),
Lytechinus pictus	painted urchin	caveolin-3-like			XP_054764941.1	3	NC_067104.1:42,067,426 - 42,076,229	Chr11	https://www.ncbi.nlm.nih.gov/gdv/browser/genome/?id=GCF_015342785.2	L		GCF_015342785.2	Lytechinus pictus (GCF_015342785.2),
Lytechinus pictus	painted urchin	caveolin-3-like			XP_054769514.1	2	NC_067094.1:35,627,354 - 35,632,397	Chr1	https://www.ncbi.nlm.nih.gov/gdv/browser/genome/?id=GCF_015342785.2	B3/J1		GCF_015342785.2	Lytechinus pictus (GCF_015342785.2),
Patella vulgata	common limpet	caveolin-1-like			XP_055958200.1	1	NC_065885.2	Chr7	https://www.ncbi.nlm.nih.gov/gdv/browser/genome/?id=GCF_932274485.2	Ea/Eb/P		GCF_932274485.2	Patella vulgata (GCF_932274485.2),
Lethenteron reissneri	Far Eastern brook lamprey	caveolin-2			XP_061423086.1	2	NC_083816.1:6,119,692 - 6,130,186	Chr38	https://www.ncbi.nlm.nih.gov/gdv/browser/genome/?id=GCF_015708825.1	Ea/Eb		GCF_015708825.1	Lethenteron reissneri (GCF_015708825.1),
Lethenteron reissneri	Far Eastern brook lamprey	caveolin-1-like			XP_061428788.1	2	NC_083829.1:5,840,306 - 5,861,573	Chr51	https://www.ncbi.nlm.nih.gov/gdv/browser/genome/?id=GCF_015708825.1	Ea/Eb		GCF_015708825.1	Lethenteron reissneri (GCF_015708825.1),
Lethenteron reissneri	Far Eastern brook lamprey	caveolin-3-like			XP_061428890.1	1	NC_083829.1:2,627,445 - 2,631,689	Chr51	https://www.ncbi.nlm.nih.gov/gdv/browser/genome/?id=GCF_015708825.1	Ea/Eb		GCF_015708825.1	Lethenteron reissneri (GCF_015708825.1),
Oscarella lobularis	bubble oscar sponge	caveolin-1-like			XP_065840741.1	1	NC_089188.1	Chr14	https://www.ncbi.nlm.nih.gov/gdv/browser/genome/?id=GCF_947507565.1	N		GCF_947507565.1	Oscarella lobularis (GCF_947507565.1),
Oscarella lobularis	bubble oscar sponge	caveolin-1-like			XP_065842155.1	1	NC_089190.1	Chr16	https://www.ncbi.nlm.nih.gov/gdv/browser/genome/?id=GCF_947507565.1	P		GCF_947507565.1	Oscarella lobularis (GCF_947507565.1),
